# Supplementary material for: Factors hindering integration of care for non-communicable diseases within HIV care services in Dar es Salaam, Tanzania: The perspectives of health workers and people living with HIV
Source: PLoS One. 2021 Aug 12;16(8):e0254436. doi: 10.1371/journal.pone.0254436 (PMC8360604; doi:10.1371/journal.pone.0254436)
Supplement: S3 File — (ZIP) [file pone.0254436.s003.zip]

Archive with 24 entries (23 files):
- observation checklists & reports/
- __MACOSX/._observation checklists & reports
- observation checklists & reports/Checklist NCD  Drugs Swahili version .docx
- __MACOSX/observation checklists & reports/._Checklist NCD  Drugs Swahili version .docx
- observation checklists & reports/CTC 2.docx
- __MACOSX/observation checklists & reports/._CTC 2.docx
- observation checklists & reports/.DS_Store
- __MACOSX/observation checklists & reports/._.DS_Store
- observation checklists & reports/CTC 3.docx
- __MACOSX/observation checklists & reports/._CTC 3.docx
- observation checklists & reports/Checklist Vital Signs English version.docx
- __MACOSX/observation checklists & reports/._Checklist Vital Signs English version.docx
- observation checklists & reports/CTC 4.docx
- __MACOSX/observation checklists & reports/._CTC 4.docx
- observation checklists & reports/~$AMANA.docx
- __MACOSX/observation checklists & reports/._~$AMANA.docx
- observation checklists & reports/CTC 5.docx
- __MACOSX/observation checklists & reports/._CTC 5.docx
- observation checklists & reports/NCD Obsevation content Report..docx
- __MACOSX/observation checklists & reports/._NCD Obsevation content Report..docx
- observation checklists & reports/Checklist NCD drugs English version.docx
- __MACOSX/observation checklists & reports/._Checklist NCD drugs English version.docx
- observation checklists & reports/CTC 1.docx
- __MACOSX/observation checklists & reports/._CTC 1.docx
