# Supplementary material for: Factors hindering integration of care for non-communicable diseases within HIV care services in Dar es Salaam, Tanzania: The perspectives of health workers and people living with HIV
Source: PLoS One. 2021 Aug 12;16(8):e0254436. doi: 10.1371/journal.pone.0254436 (PMC8360604; doi:10.1371/journal.pone.0254436)
Supplement: S4 File — (ZIP) [file pone.0254436.s004.zip]

Archive with 48 entries (47 files):
- Transcripts PLHA/
- __MACOSX/._Transcripts PLHA
- Transcripts PLHA/CTC2 21.docx
- __MACOSX/Transcripts PLHA/._CTC2 21.docx
- Transcripts PLHA/CTC4 0I docx.docx
- __MACOSX/Transcripts PLHA/._CTC4 0I docx.docx
- Transcripts PLHA/CTC5 09.docx
- __MACOSX/Transcripts PLHA/._CTC5 09.docx
- Transcripts PLHA/CTC2  17 rtf.rtf
- __MACOSX/Transcripts PLHA/._CTC2  17 rtf.rtf
- Transcripts PLHA/CTC5 13.docx
- __MACOSX/Transcripts PLHA/._CTC5 13.docx
- Transcripts PLHA/CTC5 05.docx
- __MACOSX/Transcripts PLHA/._CTC5 05.docx
- Transcripts PLHA/CTC5 04.docx
- __MACOSX/Transcripts PLHA/._CTC5 04.docx
- Transcripts PLHA/.DS_Store
- __MACOSX/Transcripts PLHA/._.DS_Store
- Transcripts PLHA/CTC5 12.docx
- __MACOSX/Transcripts PLHA/._CTC5 12.docx
- Transcripts PLHA/CTC1 20 rtf.rtf
- __MACOSX/Transcripts PLHA/._CTC1 20 rtf.rtf
- Transcripts PLHA/CTC5 08.docx
- __MACOSX/Transcripts PLHA/._CTC5 08.docx
- Transcripts PLHA/CTC3 10.docx
- __MACOSX/Transcripts PLHA/._CTC3 10.docx
- Transcripts PLHA/CTC4 03docx.docx
- __MACOSX/Transcripts PLHA/._CTC4 03docx.docx
- Transcripts PLHA/CTC4 02 docx.docx
- __MACOSX/Transcripts PLHA/._CTC4 02 docx.docx
- Transcripts PLHA/CTC5 14.docx
- __MACOSX/Transcripts PLHA/._CTC5 14.docx
- Transcripts PLHA/CTC1 19 rtf.rtf
- __MACOSX/Transcripts PLHA/._CTC1 19 rtf.rtf
- Transcripts PLHA/CTC2 15 rtf.rtf
- __MACOSX/Transcripts PLHA/._CTC2 15 rtf.rtf
- Transcripts PLHA/CTC2 22 rtf.rtf
- __MACOSX/Transcripts PLHA/._CTC2 22 rtf.rtf
- Transcripts PLHA/CTC1 18 rtf.rtf
- __MACOSX/Transcripts PLHA/._CTC1 18 rtf.rtf
- Transcripts PLHA/CTC5 07.docx
- __MACOSX/Transcripts PLHA/._CTC5 07.docx
- Transcripts PLHA/CTC5 11.docx
- __MACOSX/Transcripts PLHA/._CTC5 11.docx
- Transcripts PLHA/CTC2 16 rtf.rtf
- __MACOSX/Transcripts PLHA/._CTC2 16 rtf.rtf
- Transcripts PLHA/CTC5 06.docx
- __MACOSX/Transcripts PLHA/._CTC5 06.docx
